# Supplementary material for: Perioperative Outcomes of No-Drain Strategy in Primary Repair of Perforated Peptic Ulcer: A Systematic Review and Meta-Analysis
Source: Medicina (Kaunas). 2026 May 21;62(5):1003. doi: 10.3390/medicina62051003 (PMC13209119; doi:10.3390/medicina62051003)
Supplement: Supplementary file 1 [file medicina-62-01003-s001.zip]

Archive with 2 entries (2 files):
- PRISMA 2020 Checklist.pdf
- Tables S1 and S2.pdf
